# Supplementary material for: Simulation-Based Gastrointestinal Endoscopy Sedations: A Novel Validation to Multidrug Pharmacodynamic Modeling
Source: Pharmaceutics. 2022 Sep 27;14(10):2056. doi: 10.3390/pharmaceutics14102056 (PMC9610933; doi:10.3390/pharmaceutics14102056)
Supplement: Supplementary file 1 [file pharmaceutics-14-02056-s001.zip]

Archive with 1 entries (1 files):
- pharmaceutics-1901134-supplementary.pdf
